# Supplementary material for: Watershed analysis of urban stormwater contaminant 6PPD-Quinone hotspots and stream concentrations using a process-based ecohydrological model
Source: Front Environ Sci. Author manuscript; Available in PMC 2025 Mar 6. (PMC11151736; doi:10.3389/fenvs.2024.1364673)
Supplement: Supplement1 [file NIHMS1974508-supplement-Supplement1.zip]

Archive with 6 entries (6 files):
- Data Sheet 1.ZIP
- Image 1.TIFF
- Image 2.TIFF
- Image 3.TIFF
- Table 1.XLSX
- Video 1.MP4
